# Supplementary material for: COVID-19 Lockdown: Impact on Oral Health-Related Behaviors and Practices of Portuguese and Spanish Children
Source: Int J Environ Res Public Health. 2022 Nov 30;19(23):16004. doi: 10.3390/ijerph192316004 (PMC9739203; doi:10.3390/ijerph192316004)
Supplement: Supplementary file 1 [file ijerph-19-16004-s001.zip]

Archive with 1 entries (1 files):
- ijerph-2053471-supplementary.pdf
